# Supplementary material for: Antibacterial Activity of Bis(4-aminopyridinium) Compounds for Their Potential Use as Disinfectants
Source: Molecules. 2025 Oct 2;30(19):3962. doi: 10.3390/molecules30193962 (PMC12525534; doi:10.3390/molecules30193962)
Supplement: Supplementary file 1 [file molecules-30-03962-s001.zip]

Archive with 1 entries (1 files):
- molecules-3776459-supplementary.pdf
